# Supplementary material for: Prolonged linezolid therapy induces progressive mitochondrial dysfunction in human peripheral blood mononuclear cells
Source: J Transl Med. 2026 Jun 9;24:789. doi: 10.1186/s12967-026-08406-5 (PMC13281431; doi:10.1186/s12967-026-08406-5)
Supplement: Supplementary file 1 — Supplementary Material 1: Additional file 1: Downregulated proteins identified in group 2 compared with group 1. Table detailing the downregulated proteins identified in group 2 compared with group 1, including average log2, log2 fold-change, fold-change ratio, and p-values. [file 12967_2026_8406_MOESM1_ESM.xlsx]

## Sheet: Hoja 1
Additional file 1: Downregulated proteins identified in the group 2 compared with group 1.
Protein ID	AVG log2 group 1	AVG log2 group 2	log2FC group 2	FC ratio group 2	p value group 2
MMP14	0.64	-1.05	-1.69	0.31	0.03
TNFRSF1B	0.78	-0.81	-1.59	0.33	0.03
NRGN	0.15	-0.99	-1.15	0.45	0.05
HSP90AB4P	0.12	-1.01	-1.13	0.46	0.04
MARCKS	3.72	2.71	-1.01	0.50	0.02
UBXN8	-1.86	-2.85	-0.99	0.50	0.05
CILK1	-2.30	-3.26	-0.95	0.52	0.02
USP32	-1.90	-2.69	-0.80	0.58	0.02
MT-CO1	0.56	-0.23	-0.80	0.58	0.02
TMEM199	1.21	0.46	-0.75	0.59	0.02
RCHY1	-2.64	-3.38	-0.74	0.60	0.02
PLAUR	0.81	0.08	-0.73	0.60	0.01
RIPK2	-0.14	-0.86	-0.72	0.61	0.03
NDUFV3	-1.62	-2.32	-0.69	0.62	0.04
MITD1	-1.46	-2.15	-0.69	0.62	0.03
BASP1	3.58	2.91	-0.67	0.63	0.01
COX6B1	1.46	0.79	-0.67	0.63	0.001
NDUFA11	1.21	0.55	-0.66	0.63	0.001
MT-ND3	0.05	-0.59	-0.64	0.64	0.01
ICAM1	1.98	1.35	-0.62	0.65	0.04
PKN2	-1.65	-2.27	-0.62	0.65	0.03
COX7B	1.65	1.04	-0.61	0.65	0.03
