# Supplementary material for: Prolonged linezolid therapy induces progressive mitochondrial dysfunction in human peripheral blood mononuclear cells
Source: J Transl Med. 2026 Jun 9;24:789. doi: 10.1186/s12967-026-08406-5 (PMC13281431; doi:10.1186/s12967-026-08406-5)
Supplement: Supplementary file 2 — Supplementary Material 2: Additional file 2: Downregulated proteins identified in group 3 compared with group 1. Table detailing the downregulated proteins identified in group 3 compared with group 1, including average log2, log2 fold-change, fold-change ratio, and p-values. [file 12967_2026_8406_MOESM2_ESM.xlsx]

## Sheet: Hoja 1
Additional file 2: Downregulated proteins identified in the group 3 compared with group 1.
Protein ID	AVG log2 group 1	AVG log2 group 2	log2FC group 2	FC ratio group 2	p value group 2
MMP14	0.64	-1.20	-1.84	0.28	0.03
TNFRSF1B	0.78	-0.68	-1.47	0.36	0.03
CILK1	-2.30	-3.75	-1.45	0.37	0.02
NRGN	0.15	-1.24	-1.39	0.38	0.05
MT-CO1	0.56	-0.65	-1.21	0.43	0.02
SDCBP2	-0.12	-1.26	-1.15	0.45	0.02
COX6B1	1.46	0.37	-1.08	0.47	0.001
NDUFV3	-1.62	-2.67	-1.04	0.49	0.04
PKN2	-1.65	-2.65	-1.00	0.50	0.03
COX7B	1.65	0.67	-0.98	0.51	0.03
MT-CO3	-0.73	-1.70	-0.97	0.51	0.02
ZNF217	-2.21	-3.19	-0.97	0.51	0.04
ACOD1	-1.20	-2.13	-0.93	0.52	0.03
HSP90AB4P	0.12	-0.81	-0.93	0.52	0.04
COX5B	5.31	4.40	-0.92	0.53	0.02
USP32	-1.90	-2.81	-0.92	0.53	0.02
NDUFA8	2.41	1.51	-0.90	0.54	0.01
COX5A	4.74	3.88	-0.87	0.55	0.01
UBXN8	-1.86	-2.70	-0.84	0.56	0.05
NDUFB7	0.72	-0.08	-0.80	0.57	0.01
MT-CO2	5.29	4.49	-0.80	0.58	0.03
COX7A2	4.65	3.88	-0.77	0.58	0.03
PLAUR	0.81	0.03	-0.77	0.58	0.01
NDUFA11	1.21	0.46	-0.76	0.59	0.001
RCHY1	-2.64	-3.39	-0.75	0.59	0.02
MARCKS	3.72	2.97	-0.74	0.60	0.02
SLC39A1	-1.26	-1.99	-0.73	0.60	0.04
RHOA	4.20	3.48	-0.72	0.61	0.02
COX7C	4.68	3.96	-0.72	0.61	0.03
MITD1	-1.46	-2.15	-0.69	0.62	0.03
PIEZO1	-2.29	-2.97	-0.69	0.62	0.02
COX8A	0.97	0.28	-0.69	0.62	0.01
FCGR2A	2.57	1.89	-0.68	0.62	0.04
MAST3	-2.17	-2.84	-0.67	0.63	0.04
TMEM199	1.21	0.56	-0.65	0.64	0.02
UBE2A	-0.71	-1.36	-0.65	0.64	0.05
GPR180	-2.57	-3.22	-0.65	0.64	0.05
MYADM	1.64	1.00	-0.63	0.64	0.04
COX6C	3.76	3.13	-0.63	0.65	0.04
SMCO4	-1.29	-1.89	-0.60	0.66	0.05
MT-ND3	0.05	-0.55	-0.60	0.66	0.01
NDUFV2	1.92	1.32	-0.59	0.66	0.03
COX4I1	4.89	4.30	-0.59	0.67	0.03
